# Supplementary material for: Loss of polarity by Cdc42 depletion and oncogenic Kras activation in the mouse intestinal epithelia leads to a necrotizing enterocolitis (NEC)-like disease
Source: Nat Commun. 2026 Mar 18;17:4852. doi: 10.1038/s41467-026-70677-9 (PMC13223224; doi:10.1038/s41467-026-70677-9)
Supplement: Supplementary file 6 — Source Data [file 41467_2026_70677_MOESM6_ESM.xlsx]

## Sheet: Figure 1B
Figure 1B
		WT	WT	WT	WT	Cdc42 KO	Cdc42 KO	Cdc42 KO	kras	kras	kras	Cdc42 KO/Kras	Cdc42 KO/Kras	Cdc42 KO/Kras	Cdc42 KO/Kras	Cdc42 KO/Kras	Cdc42 KO/Kras
	DAY 0	1	1	1	1	1	1	1	1	1	1	1	1	1	1	1	1
	Day 1	0.962617	1.00773	0.97561	0.964286	0.966942	1.02	0.976898	0.991826	0.955752	0.935933	0.934579	0.959375	1.00678	1.00952	1.00946	1.00472
	Day 2	0.962617	1.01546	0.982578	1.0102	0.942149	1.008	0.993399	0.989101	0.946903	0.933148	0.897196	0.96875	0.966102	1.0254	0.946372	1
	DAY 4	0.953271	0.979381	1.03833	0.979592	0.955923	1.004	1.0132	0.991826	0.951327	0.922006	0.845794	0.878125	0.99661	0.993651	0.899054	0.919811
	Day 6	0.956386	0.953608	1.01394	0.979592	0.955923	1.008	1.0297	0.970027	0.938053	0.938719	0.817757	0.85	0.840678	0.879365	0.832808	0.882075

## Sheet: Figure 1C
Figure 1C
		Days elapsed	WT	Cdc42 KO	Kras	Cdc42 KO/Kras
		1	0
		2	0
		3	0
		4	0
		5	0
		6	0
		7	0
		7	0
		7	0
		7	0
		7	0
		7	0
		7	0
			0
		7
		1		0
		2		0
		3		0
		4		1
		5		1
		6		0
		7		0
		7		0
		7		0
		7		0
		7		0
		7		0
		7		0
		7		0
		7		0
		7		0
		7		0
		1			0
		2			0
		3			0
		4			0
		5			1
		6			0
		7			0
		7			0
		7			0
		7			0
		7			0
		7			0
		7			0
		7			0
		1				0
		1				1
		2				1
		3				1
		3				1
		3				1
		4				1
		4				1
		4				1
		4				1
		5				1
		5				1
		5				1
		5				1
		5				1
		5				1
		5				1
		5				1
		6				1
		6				1
		6				1
		6				1
		6				1
		6				1
		7				1
		7				1
		7				1
		7				0

## Sheet: Figure 1D
Figure 1D	anti-pERK
	anti-ERK
	anti-pAKT
	anti-AKT
	anti-Cdc42
	anti-YAP
	anti-Actin

## Sheet: Figure 1F
Figure 1F
	WT	Cdc42 KO	Kras	Cdc42 KO/Kras
	2	5	5	26
	3	3	2	25
	1	5	1	30
	2	4	3	28

## Sheet: Figure 2G
Figure 2G
	WT	Cdc42 KO	Kras	Cdc42 KO/Kras
	0.956522	0.933333	0.921053	0.5
	0.928571	0.914286	0.972222	0.380952
	0.857143	0.933333	0.8	0.444444
	0.836735	0.896552	0.948718	0.3125

## Sheet: Figure 2H
Figure 2H
			WT							Cdc42 KO							Kras							CDC42 KO/Kras
		crypt	3	4	4	3	4	4		4	3	2	3	2	2		4	4	3	4	2	4		2	3	0	1	2	1
		villus	0	0	0	0	0	0		3	1	2	0	1	1		0	0	0	1	0	0		2	0	3	3	0	3

## Sheet: Figure 2I
Figure 2I
	WT	Cdc42 KO	Kras	Cdc42 KO/Kras
	1.37853	0.640905	1.02295	0.432629
	0.889745	0.431152	1.11319	0.358768
	0.735902	0.67251	1.21424	0.196829
	0.549658	0.570927	1.37127	0.315899
	1.19284	0.342228	0.425661	0.306459
	1.25332	0.193511

## Sheet: Figure 2J
Figure 2J
		WT				Cdc42 KO				Kras				Cdc42 KO/Kras
	Lgr5	1.10714	1.07211	0.842477		0.142556	0.156424	0.178626		0.235425	0.256979	0.265681		0.066245	0.073508	0.070538
	Defa5	0.955619	1.07855	0.970229		0.836739	0.850457	0.828643		0.732399	0.707614	0.607111		0.513529	0.554567	0.604104
	Cyclin D1	1.02804	1.04165	0.933838		2.22476	2.27811	2.25078		1.32025	1.36006	1.4694		0.462979	0.317729	0.441841

## Sheet: Figure 4G
Figure 4G
		WT					Cdc42 KO					Kras					Cdc42 KO/Kras
	Ki67	23	15	22	22		54	43	65	48		55	40	38	42		21	19	17	15
	pH3	2	3	2	3		6	4	6	10		5	11	7	4		2	1	3	1

## Sheet: Figure 4H
Figure 4H
		WT							Cdc42 KO							Kras							Cdc42 KO/Kras
	caspase-1	1.07774	1.22518	1.14318	1.06007	0.622156	0.871668		1.00774	1.22585	0.882174	0.931586	0.964816	1.00821		1.00838	1.15473	1.1306	1.01158	0.990588	0.996089		2.68687	2.57516	2.49549	2.16457	2.50659	2.46934
	pMLKL	0.77981	1.21809	1.05262	0.748878	1.031	1.1696		1.41399	1.14469	1.09475	1.24429	0.566633	1.23776		1.59969	1.1355	0.739905	0.982676	0.861124	0.664221		4.68544	4.60518	3.17804	3.54448	3.64536	5.19299

[truncated: 18 more sheets: Figure 4I, Figure 4J, Figure 5G, Figure 5H, Figure 5I, Figure 5J, Figure 6G, Figure 6H, Figure 6I, Figure 6J, Figure 7I, Figure 7J, Figure 7K, Figure 7L, Figure 7M, Supplemental Figure 2A, Supplemental Figure 5A, Supplemental Figure 6B]
